# Supplementary material for: Phenotypic diversity in qualitative and quantitative traits for selection of high yield potential field pea genotypes
Source: Sci Rep. 2024 Aug 9;14:18561. doi: 10.1038/s41598-024-69448-7 (PMC11316029; doi:10.1038/s41598-024-69448-7)
Supplement: Supplementary file 1 — Supplementary Information. [file 41598_2024_69448_MOESM1_ESM.xlsx]

## Sheet: 2022
	Supplementary Table S1: Replication-wise raw data for all studied traits during 2022
Code	DF			DM			PH			PPP			SPP			PL			HSW			YPP
	R1	R2	R3	R1	R2	R3	R1	R2	R3	R1	R2	R3	R1	R2	R3	R1	R2	R3	R1	R2	R3	R1	R2	R3
BFP01	55	57	53	105	106	105	127	127.85	127.59	16.74	19.53	19.75	5.6	6.05	5.44	5	5.35	4.8	10.34	9.26	9.82	9.13	7.94	9.86
BFP02	54	56	52	103	104	102	138.6	139.66	139.24	25.74	30.03	30.37	4.6	4.97	4.47	4.4	4.71	4.22	11.15	9.98	10.58	12.84	11.17	13.86
BFP03	40	42	38	99	101	97	111.8	112.37	112.32	8.64	10.08	10.2	5.2	5.62	5.05	5.1	5.46	4.9	14.28	12.78	13.55	5.66	4.92	6.11
BFP04	54	56	52	93	97	95	110.4	110.94	110.91	10.98	12.81	12.96	7	7.56	6.8	4.8	5.14	4.61	10.63	9.51	10.09	7.51	6.53	8.11
BFP05	44	46	42	98	99	97	96.6	96.89	97.05	12.42	14.49	14.66	5.6	6.05	5.44	4.5	4.82	4.32	8.93	7.99	8.47	5.43	4.73	5.87
BFP06	47	49	45	96	100	98	105.8	106.26	106.29	18.18	21.21	21.45	4	4.32	3.89	4.8	5.14	4.61	11.62	10.41	11.03	7.81	6.8	8.44
BFP07	32	34	30	85	89	87	25	23.96	25.12	14.76	17.22	17.42	4.8	5.18	4.67	4.8	5.14	4.61	11.95	10.7	11.34	7.82	6.81	8.45
BFP08	49	51	47	97	98	96	95.6	95.87	96.04	14.4	16.8	16.99	4.6	4.97	4.47	4.4	4.71	4.22	7.35	6.58	6.98	4.02	3.5	4.34
BFP09	52	54	50	95	96	97	88.2	88.33	88.61	16.2	18.9	19.12	5.6	6.05	5.44	4.1	4.39	3.94	6.13	5.49	5.82	4.75	4.13	5.13
BFP10	53	55	51	95	97	93	101.6	101.98	102.07	23.04	26.88	27.19	5.8	6.26	5.64	4.3	4.6	4.13	7.07	6.33	6.71	8.86	7.71	9.57
BFP11	53	55	51	107	108	106	137.4	138.44	138.04	12.24	14.28	14.44	4.4	4.75	4.28	5	5.35	4.8	19.85	17.77	18.84	10.18	8.85	10.99
BFP12	52	54	50	104	106	105	89.8	89.96	90.22	17.1	19.95	20.18	5.4	5.83	5.25	4.7	5.03	4.51	6.22	5.56	5.9	4.94	4.3	5.34
BFP13	53	55	51	104	105	103	117	117.66	117.54	21.06	24.57	24.85	5.6	6.05	5.44	4.2	4.49	4.03	8.31	7.44	7.88	9.23	8.03	9.97
BFP14	54	56	52	103	107	105	97.2	97.5	97.65	20.34	23.73	24	6.2	6.7	6.03	4.6	4.92	4.42	6.04	5.41	5.73	6.92	6.02	7.48
BFP15	43	45	41	95	97	93	121.6	122.35	122.16	20.7	24.15	24.43	4.6	4.97	4.47	4.9	5.24	4.7	11.34	10.15	10.76	10.29	8.95	11.12
BFP16	55	57	53	100	104	102	118.8	119.5	119.35	27.36	31.92	32.28	4.6	4.97	4.47	4.8	5.14	4.61	11.17	10	10.6	13.74	11.96	14.84
BFP17	60	62	58	101	105	103	136.2	137.22	136.83	16.38	19.11	19.33	4	4.32	3.89	6.1	6.53	5.86	18.94	16.96	17.98	12	10.44	12.96
BFP18	42	44	40	105	106	103	98.2	98.52	98.65	24.66	28.77	29.1	3.2	3.46	3.11	4.7	5.03	4.51	13.01	11.65	12.35	9.73	8.46	10.51
BFP19	53	55	51	106	107	105	99.8	100.15	100.26	14.22	16.59	16.78	4.6	4.97	4.47	3.9	4.17	3.74	6.17	5.53	5.86	3.14	2.73	3.39
BFP20	40	42	38	96	98	97	122.4	123.16	122.97	12.6	14.7	14.87	4.6	4.97	4.47	4.1	4.39	3.94	12.63	11.31	11.99	6.61	5.75	7.14
BFP21	39	41	37	103	105	101	121	121.74	121.56	28.62	33.39	33.77	4.4	4.75	4.28	5.2	5.56	4.99	14.56	13.04	13.82	18.27	15.9	19.73
BFP22	59	61	57	104	106	102	133.6	134.57	134.22	19.26	22.47	22.73	5	5.4	4.86	4.7	5.03	4.51	10.43	9.33	9.9	9.49	8.26	10.25
BFP23	46	48	44	96	99	98	126.6	127.44	127.19	20.34	23.73	24	3.6	3.89	3.5	4	4.28	3.84	11.94	10.69	11.33	8.12	7.06	8.77
BFP24	53	55	51	95	97	93	103	103.41	103.48	19.8	23.1	23.36	5	5.4	4.86	4.3	4.6	4.13	6.45	5.77	6.12	5.62	4.89	6.07
BFP25	40	42	38	101	105	103	97	97.29	97.45	18.54	21.63	21.88	3.8	4.1	3.69	4.3	4.6	4.13	13.46	12.05	12.78	8.9	7.74	9.61
BFP26	53	55	51	100	103	102	97.8	98.11	98.25	18.72	21.84	22.09	4.8	5.18	4.67	4	4.28	3.84	6.33	5.67	6.01	4.89	4.25	5.28
BFP27	56	58	54	104	106	102	168.8	170.42	169.58	20.16	23.52	23.79	4.8	5.18	4.67	5.1	5.46	4.9	10.41	9.32	9.88	9.52	8.28	10.28
BFP28	40	42	38	92	94	90	114	114.61	114.53	15.84	18.48	18.69	4.4	4.75	4.28	4.3	4.6	4.13	13.84	12.39	13.14	9.07	7.89	9.8
BFP29	47	49	45	100	104	102	121.4	122.15	121.96	25.02	29.19	29.52	4.8	5.18	4.67	5	5.35	4.8	11.97	10.72	11.36	14.08	12.25	15.2
BFP30	25	27	23	100	102	98	27.6	26.61	27.73	5.76	6.72	6.8	3.4	3.67	3.3	4.8	5.14	4.61	21.39	19.15	20.3	3.3	2.87	3.56
BFP31	44	46	42	104	108	106	100.6	100.96	101.07	16.02	18.69	18.9	3.2	3.46	3.11	4.7	5.03	4.51	19.7	17.63	18.7	9.55	8.31	10.32
BFP32	54	56	52	98	102	100	112.2	112.78	112.72	23.22	27.09	27.4	5.4	5.83	5.25	4.66	4.99	4.47	7.1	6.35	6.74	8.28	7.21	8.95
BFP33	62	64	60	100	104	102	121	121.74	121.56	14.58	17.01	17.2	4	4.32	3.89	4.6	4.92	4.42	10.79	9.66	10.25	5.53	4.81	5.97
BFP34	55	57	53	100	102	98	110.6	111.15	111.11	14.76	17.22	17.42	4.2	4.54	4.08	4.6	4.92	4.42	11.24	10.06	10.66	6.24	5.43	6.74
BFP35	53	55	51	99	102	99	107.6	108.09	108.1	11.7	13.65	13.81	5.6	6.05	5.44	4.8	5.14	4.61	13.02	11.66	12.36	7.89	6.87	8.52
BFP36	45	47	43	101	103	102	116.6	117.26	117.14	15.12	17.64	17.84	4.2	4.54	4.08	4.3	4.6	4.13	9.47	8.48	8.99	5.23	4.55	5.65
BFP37	48	50	46	94	96	95	104	104.42	104.48	18.36	21.42	21.66	5	5.4	4.86	4	4.28	3.84	11.97	10.72	11.36	10.49	9.13	11.33
BFP38	49	51	47	95	97	93	89.6	89.76	90.01	16.74	19.53	19.75	4.4	4.75	4.28	4.2	4.49	4.03	6.64	5.94	6.3	4.04	3.51	4.36
BFP39	47	49	45	105	107	106	97.6	97.91	98.05	21.96	25.62	25.91	5.2	5.62	5.05	4.6	4.92	4.42	12.39	11.09	11.76	13.84	12.04	14.94
BFP40	55	57	53	108	106	107	102	102.39	102.47	22.5	26.25	26.55	4.8	5.18	4.67	4.4	4.71	4.22	7.58	6.79	7.2	7.53	6.55	8.13
BFP41	52	54	50	107	108	106	182	183.87	182.84	18.54	21.63	21.88	5.2	5.62	5.05	4.5	4.82	4.32	9.87	8.84	9.37	8.94	7.77	9.65
BFP42	50	52	48	104	108	106	99.6	99.94	100.06	21.6	25.2	25.49	4	4.32	3.89	4.4	4.71	4.22	6.51	5.83	6.18	4.82	4.19	5.2
BFP43	42	44	40	98	102	100	96.2	96.48	96.64	17.82	20.79	21.03	5	5.4	4.86	5.8	6.21	5.57	18.99	17	18.03	16.78	14.59	18.12
BFP44	56	58	54	108	109	107	142.8	143.94	143.46	27.54	32.13	32.5	4.6	4.97	4.47	5.1	5.46	4.9	80.22	71.82	76.15	106.41	92.57	114.92
BFP45	55	57	53	106	107	105	171	172.66	171.79	28.44	33.18	33.56	3.8	4.1	3.69	6.2	6.63	5.95	21.69	19.42	20.59	23.67	20.6	25.57
BFP46	52	54	50	105	107	103	114.4	115.02	114.93	21.78	25.41	25.7	6	6.48	5.83	4.6	4.92	4.42	5.76	5.16	5.47	6.84	5.95	7.38
BFP47	67	69	65	106	107	105	143.2	144.35	143.86	22.86	26.67	26.97	4.2	4.54	4.08	5.5	5.89	5.28	14.49	12.97	13.75	13.59	11.82	14.67
BFP48	56	58	54	110	111	109	115.8	116.44	116.34	15.84	18.48	18.69	4.6	4.97	4.47	5.5	5.89	5.28	24.11	21.58	22.88	17.45	15.19	18.85
BFP49	62	64	60	105	106	104	129	129.89	129.6	14.94	17.43	17.63	5.4	5.83	5.25	5.1	5.46	4.9	16.15	14.46	15.33	12.65	11.01	13.66
BFP50	83	85	81	109	110	108	85.4	85.48	85.79	8.82	10.29	10.41	5.2	5.62	5.05	4.2	4.49	4.03	3.91	3.5	3.71	0.76	0.66	0.82
BFP51	63	65	61	107	108	106	130.8	131.72	131.4	20.16	23.52	23.79	4.2	4.54	4.08	5.4	5.78	5.18	11.94	10.69	11.33	9.56	8.32	10.33
BFP52	77	79	75	110	111	109	116.8	117.46	117.34	17.64	20.58	20.82	3.2	3.46	3.11	4.3	4.6	4.13	23.96	21.45	22.74	13.18	11.47	14.23
BFP53	85	87	83	111	109	110	77.8	77.74	78.16	12.24	14.28	14.44	3.6	3.89	3.5	5.6	5.99	5.38	9.21	8.24	8.74	3.16	2.75	3.41
BFP54	58	60	56	108	106	107	102.8	103.2	103.28	11.7	13.65	13.81	4	4.32	3.89	5.4	5.78	5.18	17.22	15.42	16.35	7.39	6.43	7.99
BFP55	67	69	65	108	109	107	81.2	81.2	81.58	12.78	14.91	15.08	5.8	6.26	5.64	5.6	5.99	5.38	8.85	7.92	8.4	5.81	5.05	6.27
BFP56	90	92	88	110	111	109	88.4	88.54	88.81	11.34	13.23	13.38	3.8	4.1	3.69	4.1	4.39	3.94	7.59	6.8	7.21	2.33	2.03	2.51
BFP57	85	87	83	111	113	112	84	84.05	84.39	9	10.5	10.62	4.4	4.75	4.28	5.5	5.89	5.28	10.67	9.55	10.13	3.34	2.9	3.6
BFP58	56	58	54	108	109	107	53.4	52.89	53.65	11.88	13.86	14.02	5.4	5.83	5.25	5.3	5.67	5.09	17.96	16.07	17.04	11.05	9.62	11.94
BFP59	75	77	73	107	108	106	37.8	37	37.97	10.26	11.97	12.11	5.8	6.26	5.64	4.7	5.03	4.51	10.14	9.08	9.63	5.25	4.57	5.67
BFP60	39	41	37	106	107	105	74.4	74.28	74.74	8.82	10.29	10.41	5.2	5.62	5.05	5.6	5.99	5.38	14.39	12.88	13.65	5.85	5.09	6.32
BFP61	79	81	77	112	113	111	113.4	114	113.92	13.5	15.75	15.93	2	2.16	1.94	3.8	4.07	3.65	19.43	17.39	18.44	4.42	3.84	4.77
BFP62	66	68	64	107	108	106	129.2	130.09	129.8	22.68	26.46	26.76	4.8	5.18	4.67	5.9	6.31	5.66	16.52	14.79	15.68	17.89	15.57	19.32
BFP63	45	47	43	108	109	107	12.2	10.93	12.26	28.98	33.81	34.2	4.4	4.75	4.28	5	5.35	4.8	16.12	14.43	15.3	20.61	17.93	22.26
BFP64	62	64	60	106	107	105	77.8	77.74	78.16	11.88	13.86	14.02	3.2	3.46	3.11	5.1	5.46	4.9	24.06	21.54	22.83	8.54	7.43	9.23
BFP65	66	68	64	108	109	107	93	93.22	93.43	5.58	6.51	6.58	6	6.48	5.83	5.3	5.67	5.09	14.29	12.79	13.56	3.93	3.42	4.24
BFP66	52	54	50	105	106	104	106.2	106.66	106.69	14.94	17.43	17.63	3.8	4.1	3.69	4.6	4.92	4.42	18.33	16.41	17.4	9.88	8.6	10.67
BFP67	30	32	28	88	89	87	86.4	86.5	86.8	9.18	10.71	10.83	5	5.4	4.86	4.7	5.03	4.51	18.4	16.47	17.46	7.8	6.79	8.43
BFP68	47	49	45	104	105	103	86.6	86.7	87	14.94	17.43	17.63	5.6	6.05	5.44	4.6	4.92	4.42	7.09	6.35	6.73	5.14	4.47	5.55
BFP69	83	85	81	98	99	97	86.4	86.5	86.8	8.46	9.87	9.98	2.6	2.81	2.53	5.8	6.21	5.57	14.83	13.27	14.07	2.32	2.02	2.5
BFP70	82	84	80	100	101	99	84.8	84.87	85.19	13.86	16.17	16.35	3.8	4.1	3.69	5.2	5.56	4.99	17.75	15.89	16.84	8.76	7.62	9.46
BFP71	85	87	83	101	102	100	72.6	72.44	72.94	9.18	10.71	10.83	3.6	3.89	3.5	5.6	5.99	5.38	15.41	13.8	14.63	4.26	3.7	4.6
BFP72	70	72	68	109	110	108	141.4	142.52	142.05	23.22	27.09	27.4	3.6	3.89	3.5	6.6	7.06	6.34	28.77	25.76	27.31	24.32	21.15	26.26
BFP73	62	64	60	108	109	107	99.6	99.94	100.06	17.82	20.79	21.03	6.2	6.7	6.03	4.3	4.6	4.13	5.18	4.63	4.91	4.92	4.28	5.31
BFP74	52	54	50	107	108	106	177.6	179.39	178.42	42.3	49.35	49.91	5.8	6.26	5.64	4.4	4.71	4.22	10.06	9.01	9.55	24.98	21.73	26.98
BFP75	55	57	53	107	108	106	188.8	190.79	189.67	33.3	38.85	39.29	3.4	3.67	3.3	5.6	5.99	5.38	14.48	12.96	13.74	16.21	14.11	17.51
BFP76	48	50	46	107	108	106	215.8	218.29	216.8	39.78	46.41	46.94	4.2	4.54	4.08	5.4	5.78	5.18	9.26	8.29	8.79	15.24	13.26	16.46
BFP77	48	50	46	106	107	105	179.4	181.22	180.23	38.16	44.52	45.03	4.4	4.75	4.28	5.5	5.89	5.28	14.97	13.4	14.21	25.47	22.16	27.51
BFP78	47	49	45	105	106	104	178.4	180.2	179.23	36.72	42.84	43.33	4.6	4.97	4.47	5.2	5.56	4.99	15.46	13.84	14.67	26.49	23.05	28.61
BFP79	53	55	51	105	106	104	194.4	196.5	195.3	27.9	32.55	32.92	4	4.32	3.89	5.8	6.21	5.57	16.64	14.9	15.8	18.52	16.11	20
BFP80	44	46	42	106	107	105	189	191	189.87	22.68	26.46	26.76	4.2	4.54	4.08	5.4	5.78	5.18	17.66	15.81	16.76	16.67	14.5	18
BFP81	65	67	63	106	107	105	152.2	153.52	152.9	29.52	34.44	34.83	4.6	4.97	4.47	4.3	4.6	4.13	6.11	5.47	5.8	7.65	6.65	8.26
BFP82	66	68	64	107	108	106	82.4	82.42	82.78	18.36	21.42	21.66	3.4	3.67	3.3	5.5	5.89	5.28	19.15	17.15	18.18	11.52	10.02	12.44
BFP83	55	57	53	103	104	102	118	118.68	118.55	25.02	29.19	29.52	4.2	4.54	4.08	4.5	4.82	4.32	6.09	5.45	5.78	5.64	4.91	6.09
BFP84	28	30	26	84	85	83	65.6	65.31	65.9	14.4	16.8	16.99	3.8	4.1	3.69	5.8	6.21	5.57	17.06	15.28	16.2	8.75	7.61	9.45
BFP85	50	52	48	104	105	103	142.4	143.53	143.06	28.44	33.18	33.56	4.6	4.97	4.47	4.8	5.14	4.61	11.17	10	10.6	14.33	12.47	15.48
	DF = days to 80% flowering, DM = days to maturity, PH = plant height, PPP = pods per plant, SPP = seeds per pod, PL = pod length (cm), HSW = hundred seed weight, PM = powdery mildew and YPP = yield per plant.
	Supplementary Table S2: Replication-wise raw data for powdery mildew (PM)at different growth stages (2022)
	Severity at early stage (1-9)			Severity at flowering stage			Severity at pod setting
Code	R1	R2	R3	R1	R2	R3	R1	R2	R3
BFP01	3	4	3	5	4	5	9	7	7
BFP02	3	3	3	5	3	5	6	8	8
BFP03	2	1	2	4	5	4	5	5	4
BFP04	3	3	4	3	3	4	3	3	4
BFP05	4	6	5	7	6	7	9	8	9
BFP06	2	2	2	3	3	2	5	5	4
BFP07	5	4	4	6	5	6	7	8	8
BFP08	3	4	5	5	4	5	8	8	9
BFP09	5	4	3	6	5	6	7	7	6
BFP10	4	3	3	4	5	3	6	5	3
BFP11	3	4	3	4	4	3	4	4	3
BFP12	3	3	3	5	4	3	5	4	3
BFP13	2	3	2	3	3	2	3	3	2
BFP14	3	3	2	5	4	5	6	5	6
BFP15	2	2	2	4	5	4	5	5	4
BFP16	2	3	3	5	5	6	5	5	6
BFP17	2	2	3	3	2	3	3	2	3
BFP18	3	3	3	3	3	3	3	3	3
BFP19	3	3	4	5	5	4	6	5	4
BFP20	2	2	3	3	2	3	3	2	3
BFP21	2	2	2	2	2	2	3	2	2
BFP22	3	3	4	4	3	4	5	3	4
BFP23	1	2	3	3	2	3	3	2	3
BFP24	3	3	2	4	3	6	4	3	6
BFP25	3	4	3	4	6	4	5	6	6
BFP26	3	3	4	5	3	4	6	5	4
BFP27	3	4	3	4	4	3	5	6	7
BFP28	3	3	3	3	3	3	3	3	3
BFP29	2	2	2	3	2	2	3	2	4
BFP30	2	2	3	2	2	3	2	2	3
BFP31	1	2	1	2	2	1	2	2	1
BFP32	3	3	2	4	3	2	4	3	5
BFP33	2	2	2	2	2	2	3	2	4
BFP34	2	2	2	2	2	2	3	2	4
BFP35	2	1	2	3	1	2	3	2	3
BFP36	4	3	5	5	3	5	7	5	6
BFP37	3	3	4	3	3	4	4	3	4
BFP38	2	2	4	3	2	4	4	3	4
BFP39	2	4	2	3	4	2	3	4	3
BFP40	2	3	4	4	3	4	5	4	5
BFP41	3	2	2	4	2	2	4	4	3
BFP42	4	3	3	4	3	3	4	3	4
BFP43	2	3	4	3	3	4	3	3	4
BFP44	6	4	5	5	4	5	7	6	7
BFP45	4	5	3	4	5	3	5	5	3
BFP46	3	2	4	4	2	4	5	5	4
BFP47	5	6	5	5	6	5	7	6	7
BFP48	3	4	3	4	4	3	4	4	3
BFP49	4	5	6	6	5	6	7	6	7
BFP50	3	4	3	4	4	3	4	4	3
BFP51	5	7	5	6	7	5	7	8	8
BFP52	1	1	1	3	2	1	2	2	1
BFP53	4	3	3	5	4	3	4	4	3
BFP54	5	4	4	4	4	4	6	4	4
BFP55	3	4	3	3	4	3	3	4	3
BFP56	4	6	5	6	6	5	7	6	7
BFP57	1	2	2	4	2	3	4	4	3
BFP58	5	4	4	6	4	4	6	5	6
BFP59	2	2	2	3	3	2	5	3	4
BFP60	6	5	6	6	5	6	7	8	8
BFP61	3	3	4	5	3	4	3	3	4
BFP62	3	4	3	3	4	3	3	4	3
BFP63	4	3	3	3	3	3	3	3	3
BFP64	3	4	3	6	4	5	6	5	6
BFP65	4	3	3	6	4	5	6	5	6
BFP66	4	4	5	5	6	6	6	6	6
BFP67	2	2	2	4	3	2	3	3	2
BFP68	3	3	3	3	3	3	3	3	3
BFP69	2	2	3	4	3	4	4	3	4
BFP70	2	4	3	4	4	3	5	4	5
BFP71	3	2	2	3	3	2	3	3	2
BFP72	1	1	1	2	2	1	2	2	2
BFP73	2	2	2	3	2	2	3	2	4
BFP74	2	1	2	4	1	2	4	4	5
BFP75	3	3	4	4	3	4	4	3	4
BFP76	4	3	2	5	3	4	5	5	4
BFP77	3	3	2	3	3	2	3	3	2
BFP78	4	3	2	5	3	4	5	5	4
BFP79	3	4	2	3	4	4	4	4	4
BFP80	3	4	3	3	4	3	3	4	3
BFP81	2	2	1	3	2	3	3	2	3
BFP82	4	3	2	3	3	2	4	3	5
BFP83	3	3	3	4	3	4	5	5	4
BFP84	1	1	1	1	2	2	2	2	2
BFP85	4	4	2	3	4	4	4	3	4

## Sheet: 2023
	Supplementary Table S3: Replication-wise raw data for all studied traits during 2023
	DF			DM			PH			PPP			SPP			PL			HSW			YPP
	R1	R2	R3	R1	R2	R3	R1	R2	R3	R1	R2	R3	R1	R2	R3	R1	R2	R3	R1	R2	R3	R1	R2	R3
G1	55.11	57.114	53.106	105.525	106.53	105.525	127.559	128.413	128.151	17.1635	20.0241	20.2497	6.1208	6.61265	5.94592	5.8408	6.31015	5.67392	10.4165	9.32852	9.89267	9.20669	8.0067	9.94282
G2	54.108	56.112	52.104	103.515	104.52	102.51	139.21	140.275	139.853	26.3912	30.7898	31.1384	5.0278	5.43221	4.88571	4.7978	5.18371	4.66221	11.2325	10.0539	10.6583	12.9479	11.2638	13.9764
G3	40.08	42.084	38.076	99.45	101.505	97.485	112.292	112.864	112.814	8.85859	10.335	10.4581	5.6836	6.14266	5.51965	5.4236	5.86166	5.26715	14.3857	12.8746	13.6503	5.70754	4.96133	6.16132
G4	54.108	56.112	52.104	93.467	97.485	95.475	110.886	111.428	111.398	11.2578	13.1341	13.2879	7.651	8.26308	7.4324	7.301	7.88508	7.0924	10.7087	9.58037	10.1647	7.57308	6.58485	8.17812
G5	44.088	46.092	42.084	98.49	99.495	97.485	97.025	97.3163	97.477	12.7342	14.8566	15.0309	6.108	6.61265	5.94592	5.08	6.31015	5.392	8.99608	8.04913	8.53268	5.47561	4.76973	5.91931
G6	47.094	49.098	45.09	96.48	100.5	98.49	106.266	106.728	106.758	18.64	21.7466	21.9927	4.372	4.72176	4.25177	4.172	4.50576	4.05727	11.706	10.487	11.1116	7.8756	6.85712	8.5109
G7	32.064	34.068	30.06	85.425	89.445	87.435	25.11	24.0654	25.2305	15.1334	17.6557	17.8607	5.2464	5.66174	5.10431	5.0064	5.40274	4.87081	12.0384	10.7792	11.4239	7.88569	6.8672	8.52098
G8	49.098	51.102	47.094	97.485	98.49	96.48	96.0206	96.2918	96.4626	14.7643	17.225	17.4198	5.0278	5.43221	4.88571	4.7978	5.18371	4.66221	7.40439	6.62869	7.03165	4.05377	3.5294	4.37646
G9	52.104	54.108	50.1	95.475	96.48	97.485	88.5881	88.7187	88.94	16.6099	19.3782	19.6037	6.208	6.65	5.94592	5.858	6.31015	5.67392	6.17536	5.53063	5.86307	4.7899	4.16469	5.17309
G10	53.16	55.11	51.102	95.75	97.485	93.465	102.047	102.429	102.519	23.6229	27.5601	27.8779	6.3394	6.84218	6.162	6.0494	6.52918	5.252	7.12232	6.37684	6.75965	8.93442	7.77476	9.65039
G11	53.106	55.11	51.102	107.535	108.54	106.53	138.005	139.049	138.647	12.5497	14.6413	14.8053	4.8092	5.19175	4.67804	4.5892	4.95425	4.46404	19.9969	17.9015	18.9794	10.2655	8.92434	11.0823
G12	52.104	54.108	50.1	104.52	106.53	105.525	90.1951	90.3558	90.617	17.5326	20.4547	20.6906	5.9022	6.37219	5.73825	5.6322	6.08069	5.47575	6.26603	5.60114	5.94366	4.9815	4.33612	5.38486
G13	53.126	55.11	51.102	104.2	105.525	103.515	117.515	118.178	118.057	21.5928	25.1916	25.4787	6.18	6.165	5.94592	5.8408	6.31015	5.67392	8.37149	7.49506	7.93831	9.30753	8.09745	10.0537
G14	54.108	56.112	52.104	103.515	107.535	105.25	97.6277	97.929	98.0797	20.8546	24.3304	24.6072	6.7766	7.3231	6.59079	6.4666	6.9881	6.28929	6.0847	5.45003	5.7724	6.97813	6.07057	7.54283
G15	43.086	45.09	41.082	95.475	97.485	93.465	122.135	122.888	122.698	21.2237	24.761	25.0481	5.0278	5.43221	4.88571	4.7978	5.18371	4.66221	11.4239	10.2251	10.8396	10.3764	9.02518	11.2134
G16	55.11	57.114	53.106	100.5	104.52	102.51	119.323	120.026	119.875	28.0522	32.7276	33.0967	5.78	5.43221	4.88571	4.5978	5.371	4.621	11.2527	10.074	10.6784	13.8554	12.0605	14.9647
G17	60.12	62.124	58.116	101.505	105.525	103.515	136.799	137.824	137.432	16.7944	19.5935	19.819	4.372	4.72176	4.25177	4.172	4.50576	4.05727	19.0802	17.0855	18.1131	12.1008	10.5277	13.0689
G18	42.084	44.088	40.08	105.525	106.53	103.15	98.6321	98.9535	99.0841	25.2839	29.4979	29.8362	3.4976	3.78178	3.39923	3.3376	3.60878	3.24373	13.1063	11.7362	12.4414	9.81173	8.53106	10.5983
G19	53.06	55.11	51.102	106.53	107.535	105.525	100.239	100.591	100.701	14.5798	17.0097	17.2045	5.02	5.431	4.22571	4.078	5.18371	4.66221	6.21566	5.57092	5.90336	3.16638	2.75293	3.41848
G20	40.08	42.084	38.076	96.48	98.49	97.485	122.939	123.702	123.511	12.9188	15.0719	15.2462	5.021	5.13221	4.88571	4.0978	5.11871	4.61	12.7235	11.3937	12.0787	6.66552	5.7983	7.19998
G21	39.078	41.082	37.074	103.515	105.525	101.505	121.532	122.276	122.095	29.3441	34.2348	34.6244	4.8092	5.19175	4.67804	4.5892	4.95425	4.46404	14.6677	13.1365	13.9223	18.4235	16.0336	19.8957
G22	59.118	61.122	57.114	104.52	106.53	102.51	134.188	135.162	134.811	19.7473	23.0385	23.3051	5.465	5.9022	5.31198	5.215	5.6322	5.06898	10.5072	9.39904	9.97326	9.56972	8.32938	10.3361
G23	46.092	48.096	44.088	96.48	99.495	98.49	127.157	128.001	127.75	20.8546	24.3304	24.6072	3.9348	4.25177	3.8255	3.7548	4.05727	3.6505	12.0284	10.7691	11.4138	8.18821	7.1193	8.84367
G24	53.25	55.11	51.102	95.475	97.485	93.465	103.453	103.865	103.935	20.3009	23.6844	23.951	5.465	5.9022	5.31198	5.215	5.6322	5.06898	6.49773	5.8127	6.16529	5.66721	4.93108	6.12099
G25	40.08	42.084	38.076	101.505	105.525	103.5	97.4268	97.7181	97.8788	19.0091	22.1772	22.4336	4.1534	4.4813	4.03317	3.9634	4.2763	3.84867	13.5596	12.1392	12.8746	8.97476	7.80502	9.69072
G26	53.14	55.11	51.102	100.5	103.515	102.1	98.2303	98.5417	98.6823	19.1936	22.3926	22.6489	5.64	5.174	5.431	5.0064	5.25274	4.081	6.37684	5.71196	6.05447	4.93108	4.2857	5.32435
G27	56.112	58.116	54.108	104.52	106.53	102.51	169.543	171.17	170.326	20.67	24.1151	24.3919	5.2464	5.66174	5.10431	5.1064	5.40274	4.87081	10.487	9.38897	9.95311	9.59997	8.34955	10.3664
G28	40.08	42.084	38.076	92.46	94.47	90.45	114.502	115.114	115.034	16.2408	18.9475	19.1629	4.8092	5.19175	4.67804	4.5892	4.95425	4.46404	13.9424	12.4817	13.2372	9.14619	7.95628	9.88232
G29	47.094	49.098	45.09	100	104.52	102.41	121.934	122.687	122.497	25.653	29.9285	30.2669	5.24	5.74	5.10431	5.5064	5.40274	4.87081	12.0586	10.7993	11.4441	14.1983	12.3529	15.3277
G30	25.05	27.054	23.046	100.5	102.51	98.49	27.7214	26.7271	27.852	5.90573	6.89002	6.97204	3.7162	4.01131	3.6069	3.5462	3.82781	3.4419	21.5483	19.2917	20.4502	3.32772	2.89411	3.5899
G31	44.088	46.092	42.084	104.52	108.54	106.53	101.043	101.404	101.515	16.4253	19.1629	19.3782	3.4976	3.78178	3.39923	3.3376	3.60878	3.24373	19.8458	17.7605	18.8384	9.63022	8.3798	10.4067
G32	54.108	56.112	52.104	98.49	102.51	100.5	112.694	113.276	113.216	23.8075	27.7754	28.0932	5.9022	6.37219	5.73825	5.6322	6.08069	5.47575	7.15254	6.39699	6.78988	8.34955	7.27056	9.02518
G33	62.124	64.128	60.12	100.1	104.52	102.51	121.524	122.276	122.095	14.9489	17.4404	17.6352	4.372	4.72176	4.25177	4.172	4.50576	4.05727	10.8698	9.73148	10.3259	5.57645	4.8504	6.02015
G34	55.11	57.114	53.106	100.5	102.41	98.49	111.087	111.639	110.599	15.1334	17.6557	17.8607	4.5906	4.96222	4.45944	4.3806	4.73522	4.25544	11.3232	10.1344	10.7389	6.29242	5.47561	6.79662
G35	53.106	55.11	51.102	99.495	102.51	99.495	108.073	108.566	108.576	11.996	13.9953	14.1594	6.15	6.61265	5.94592	5.8408	6.31015	5.67392	13.1163	11.7463	12.4515	7.95628	6.92771	8.59157
G36	45.09	47.094	43.086	101.505	103.515	102.51	117.113	117.776	117.655	15.5025	18.0863	18.2914	4.5906	4.96222	4.45944	4.3806	4.73522	4.25544	9.54008	8.54275	9.05653	5.27393	4.58822	5.69746
G37	48.096	50.1	46.092	94.47	96.48	95.475	104.458	104.879	104.94	18.8245	21.9619	22.208	5.465	5.9022	5.31198	5.215	5.6322	5.06898	12.0586	10.7993	11.4441	10.5781	9.20669	11.4252
G38	49.098	51.102	47.094	95.475	97.485	93.465	89.9942	90.1549	90.406	17.1635	20.0241	20.2497	4.8092	5.19175	4.67804	4.5892	4.95425	4.404	6.68914	5.98396	6.34662	4.07394	3.53948	4.39662
G39	47.094	49.098	45.09	105.525	107.535	106.53	98.0294	98.3408	98.4814	22.5156	26.2682	26.5655	5.6836	6.14266	5.51965	5.4236	5.166	5.26715	12.4817	11.1721	11.847	13.9563	12.1411	15.0655
G40	55.11	57.114	53.106	108.54	106.53	107.535	102.449	102.841	102.921	23.0693	26.9141	27.2217	5.2464	5.66174	5.10431	5.0064	5.40274	4.87081	7.63609	6.84025	7.25328	7.59325	6.60502	8.19829
G41	52.104	54.108	50.1	107.535	108.54	106.53	182.801	184.679	183.644	19.0091	22.1772	22.4336	5.36	6.266	5.965	5.4236	5.86166	5.26715	9.94304	8.90542	9.43934	9.0151	7.83527	9.73106
G42	50.1	52.104	48.096	104.52	108.4	105.53	100.038	100.38	100.5	22.1465	25.8376	26.1349	4.372	4.72176	4.25177	4.172	4.50576	4.05727	6.55817	5.87314	6.22573	4.86049	4.2252	5.24368
G43	42.084	44.088	40.08	98.49	102.51	100.5	96.6233	96.9045	97.0652	18.2708	21.316	21.5621	5.465	5.9022	5.31198	5.215	5.6322	5.06898	19.1305	17.1258	18.1634	16.921	14.7126	18.2722
G44	56.112	58.116	54.108	108.54	109.545	107.535	143.428	144.573	144.091	28.2368	32.9429	33.3223	5.0278	5.43221	4.88571	4.7978	5.18371	4.66221	80.8136	72.3515	76.7135	107.304	93.3476	115.885
G45	55.11	57.114	53.106	106.53	107.535	105.525	171.752	173.42	172.546	29.1595	34.0195	34.4091	4.1534	4.4813	4.03317	3.9634	4.2763	3.84867	21.8505	19.5637	20.7424	23.8688	20.773	25.7848
G46	52.104	54.108	50.1	105.525	107.5	103.515	114.903	115.526	115.436	22.331	26.0529	26.3502	6.558	7.08264	6.37219	6.258	6.75864	6.08069	5.80262	5.19818	5.51048	6.89746	5.99998	7.44199
G47	67.134	69.138	65.13	106.53	107.535	105.525	143.83	144.985	144.493	23.4384	27.3448	27.6523	4.5906	4.96222	4.45944	4.3806	4.73522	4.25544	14.5972	13.066	13.8518	13.7042	11.9193	14.7932
G48	56.112	58.116	54.108	110.55	111.555	109.545	116.31	116.952	116.852	16.2408	18.9475	19.1629	5.0278	5.43221	4.88571	4.7978	5.371	4.66221	24.2884	21.7397	23.0493	17.5966	15.3176	19.0083
G49	62.124	64.128	60.12	105.525	106.53	104.52	129.568	130.462	130.17	15.318	17.871	18.076	5.9022	6.37219	5.73825	5.6322	6.08069	5.47575	16.2695	14.567	15.4434	12.7563	11.1025	13.7747
G50	83.166	85.17	81.162	109.545	110.55	108.54	85.7758	85.8561	86.1675	9.04315	10.5503	10.6734	5.6836	6.14266	5.5105	5.4236	5.86166	5.26715	3.93893	3.5259	3.73745	0.766384	0.665544	0.826888
G51	63.126	65.13	61.122	107.535	108.54	106.53	131.376	132.3	131.978	20.67	24.1151	24.3919	4.5906	4.96222	4.45944	4.3806	4.73522	4.25544	12.0284	10.7691	11.4138	9.6403	8.38989	10.4168
G52	77.154	79.158	75.15	110.55	111.5	109.545	117.92	117.977	117.856	18.0863	21.1007	21.3467	3.4976	3.78178	3.39923	3.3376	3.60878	3.24373	24.1373	21.6087	22.9083	13.2907	11.5663	14.3495
G53	85.17	87.174	83.166	111.555	109.545	110.55	78.1423	78.0821	78.5039	12.5497	14.6413	14.8053	3.9348	4.25177	3.8255	3.7548	4.05727	3.6505	9.27815	8.30098	8.80468	3.18654	2.7731	3.43864
G54	58.116	60.12	56.112	108.54	106.53	107.535	103.252	103.654	103.734	11.996	13.9953	14.1594	4.372	4.72176	4.25177	4.172	4.50576	4.05727	17.3474	15.5341	16.471	7.45208	6.48401	8.05712
G55	67.134	69.138	65.13	108.51	109.545	107.55	81.5573	81.5573	81.939	13.1033	15.2872	15.4615	6.3394	6.84218	6.16452	6.0494	6.52918	5.88252	8.91549	7.97861	8.46216	5.8588	5.09242	6.32267
G56	90.18	92.184	88.176	110.55	111.502	109.545	88.789	88.9296	89.2008	11.6269	13.5647	13.7185	4.1534	4.4813	4.03317	3.9634	4.2763	3.84867	7.64617	6.85032	7.26335	2.34957	2.04705	2.53108
G57	85.17	87.174	83.166	111.555	113.565	112.56	84.3696	84.4198	84.7613	9.2277	10.7657	10.8887	4.8092	5.19175	4.67804	4.5892	4.95425	4.46404	10.749	9.62067	10.205	3.36806	2.92436	3.63024
G58	56.112	58.116	54.108	108.54	109.545	107.51	53.635	53.1227	53.8861	12.1806	14.2107	14.3747	5.9022	6.37219	5.73825	5.6322	6.0069	5.47575	18.0929	16.1889	17.1661	11.1428	9.70081	12.0403
G59	75.15	77.154	73.146	107.535	108.54	106.53	37.9663	37.1628	38.1371	10.5196	12.2728	12.4164	6.3394	6.218	6.452	6.0494	6.52918	5.88252	10.215	9.14719	9.70126	5.2941	4.60839	5.71763
G60	39.078	41.082	37.074	106.53	107.535	105.525	74.7274	74.6068	75.0689	9.04315	10.5503	10.6734	5.6836	6.14266	5.51965	5.4236	5.2166	5.26715	14.4965	12.9753	13.751	5.89914	5.13276	6.37309
G61	79.158	81.162	77.154	112.56	113.565	111.555	113.899	114.502	114.421	13.8416	16.1485	16.333	2.186	2.36088	2.12042	2.086	2.25288	2.02342	19.5738	17.5187	18.5765	4.45713	3.87226	4.81007
G62	66.132	68.136	64.128	107.535	108.54	106.53	129.768	130.662	130.371	23.2538	27.1294	27.437	5.1464	5.66174	5.10431	5.0064	5.40274	4.87081	16.6422	14.8994	15.796	18.0403	15.7008	19.4823
G63	45.09	47.094	43.086	108.54	109.545	107.51	12.2537	10.9781	12.3139	29.7132	34.6654	35.0653	4.8092	5.19175	4.67804	4.5892	4.95425	4.46404	16.2393	14.5368	15.4132	20.7831	18.0806	22.447
G64	62.124	64.128	60.12	106.53	107.535	105.51	78.1423	78.0821	78.5039	12.1806	14.2107	14.3747	3.4976	3.78178	3.39923	3.3376	3.60878	3.24373	24.238	21.6994	22.9989	8.61174	7.49241	9.30753
G65	66.132	68.136	64.128	108.54	109.545	107.5	93.4092	93.6302	93.8411	5.72117	6.6747	6.74647	6.558	7.08264	6.37219	6.258	6.75864	6.08069	14.3957	12.8846	13.6603	3.96301	3.44873	4.27562
G66	52.104	54.108	50.1	105.525	106.53	104.52	106.66	107.129	107.159	15.318	17.871	18.076	4.1534	4.4813	4.03317	3.9634	4.2763	3.84867	18.4656	16.5314	17.5288	9.96299	8.67224	10.7596
G67	30.06	32.064	28.056	88.44	89.445	87.435	86.7802	86.8806	87.1819	9.41225	10.981	11.104	5.465	5.9022	5.31198	5.215	5.6322	5.06898	18.5362	16.5919	17.5892	7.86552	6.84704	8.50081
G68	47.094	49.098	45.09	104.52	105.525	103.515	86.981	87.0815	87.3828	15.318	17.871	18.076	6.108	6.61265	5.94592	5.8408	6.31015	5.67392	7.14247	6.39699	6.7798	5.18318	4.50755	5.59662
G69	83.166	85.17	81.162	98.49	99.495	97.485	86.7802	86.8806	87.1819	8.67404	10.1197	10.2325	2.8418	3.07133	2.76529	2.7118	2.93083	2.63879	14.9397	13.3682	14.1741	2.33949	2.03697	2.521
G70	82.164	84.168	80.16	100.5	101.505	99.495	85.1731	85.2434	85.5648	14.2107	16.5791	16.7637	4.1534	4.4813	4.03317	3.9634	4.2763	3.84867	17.8814	16.0076	16.9646	8.83358	7.68401	9.53946
G71	85.17	87.174	83.166	101.505	102.51	100.5	72.9194	72.7587	73.2609	9.41225	10.981	11.104	3.9348	4.25177	3.8255	3.548	4.727	3.6505	15.524	13.9021	14.7383	4.29578	3.73108	4.63864
G72	70.14	72.144	68.136	109.545	110.55	108.54	142.022	143.147	142.675	23.8075	27.7754	28.0932	3.9348	4.25177	3.8255	3.7548	4.05727	3.6505	28.9829	25.9506	27.5121	24.5243	21.3277	26.4806
G73	62.124	64.128	60.12	108.54	109.545	107.35	100.038	100.38	100.5	18.2708	21.316	21.5621	6.7766	7.3231	6.59079	6.4666	6.9881	6.28929	5.21833	4.66426	4.94633	4.96133	4.31595	5.3546
G74	52.104	54.108	50.1	107.535	108.54	106.5	178.381	180.179	179.205	43.3702	50.5986	51.1727	6.3394	6.18	6.16452	6.0494	6.52918	5.88252	10.1344	9.07667	9.62067	25.1898	21.9125	27.2066
G75	55.11	57.114	53.106	107.5	108.4	106.53	189.631	191.629	190.505	34.1425	39.8329	40.284	3.7162	4.01131	3.6069	3.5462	3.82781	3.4419	14.5872	13.0559	13.8417	16.3462	14.2285	17.6571
G76	48.096	50.1	46.092	107.535	108.5	106.41	216.75	219.25	217.754	40.7864	47.5842	48.1276	4.5906	4.96222	4.45944	4.3806	4.73522	4.25544	9.32852	8.35135	8.85505	15.368	13.3714	16.5983
G77	48.096	50.1	46.092	106.53	107.535	105.525	180.936	182.017	181.023	39.1254	45.656	46.1693	4.8092	5.19175	4.67804	4.5892	4.95425	4.46404	15.0808	13.4992	14.3152	25.6839	22.3461	27.7411
G78	47.094	49.098	45.09	105.525	106.53	104.52	179.185	180.993	180.019	37.649	43.9239	44.4262	5.0278	5.43221	4.88571	4.7978	5.18371	4.56221	15.5744	13.9424	14.7786	26.7125	23.2436	28.8503
G79	53.106	55.11	51.102	105.54	106.53	104.42	195.255	197.365	196.159	28.6059	33.3735	33.7529	4.372	4.72176	4.25177	4.172	4.50576	4.05727	16.7631	15.0103	15.9169	18.6756	16.2453	20.168
G80	44.088	46.092	42.084	106.53	107.35	105.25	189.316	191.84	190.705	23.2538	27.1294	27.437	4.5906	4.96222	4.45944	4.306	4.73522	4.25544	17.7907	15.927	16.884	16.81	14.6218	18.1512
G81	65.13	67.134	63.126	106.13	107.53	105.55	152.87	154.195	153.573	30.2669	35.3113	35.7112	5.0278	5.43221	4.88571	4.7978	5.18371	4.06221	6.15521	5.51048	5.84292	7.71426	6.70586	8.32938
G82	66.132	68.136	64.128	107.535	108.54	106.53	82.7626	82.7826	83.1442	18.8245	21.9619	22.208	3.7162	4.01131	3.6069	3.5462	3.82781	3.4419	19.2917	17.2769	18.3145	11.6168	10.1042	12.5445
G83	55.11	57.114	53.106	103.515	104.52	102.51	118.519	119.202	119.072	25.653	29.9285	30.2669	4.5906	4.96222	4.45944	4.806	4.73522	4.25544	6.13507	5.49033	5.82277	5.68738	4.95124	6.14116
G84	28.056	30.06	26.052	84.42	85.425	83.415	65.8886	65.5974	66.19	14.7643	17.225	17.4198	4.1534	4.4813	4.03317	3.9634	4.2763	3.84867	17.1862	15.3931	16.3199	8.8235	7.67392	9.52938
G85	50.1	52.104	48.096	104.52	105.5	103.515	143.027	144.162	143.689	29.1595	34.0195	34.4068	5.0278	5.43221	4.571	4.7978	5.18371	4.55221	11.2527	10.074	10.6784	14.4504	12.5747	15.61
	Supplementary Table S4: Replication-wise raw data for powdery mildew (PM)at different growth stages (2023)
	Severity at early stage (1-9)			Severity at flowering stage			Severity at pod setting
Code	R1	R2	R3	R1	R2	R3	R1	R2	R3
BFP01	4.08	5.16	3.02	5.06	4.94	5.34	9.5	7.39	5.52
BFP02	3.03	2.07	4.02	5.06	3.71	5.34	6.33	8.44	5.52
BFP03	5.1	6.2	5.03	4.04	6.18	4.27	5.28	5.28	4.41
BFP04	3.06	4.13	3.02	3.04	3.71	4.27	3.17	3.17	4.41
BFP05	4.08	5.16	6.03	7.08	7.41	7.47	9.5	8.44	7.72
BFP06	3.06	4.13	3.02	3.04	3.71	2.14	5.28	5.28	2.21
BFP07	5.1	7.23	5.03	6.06	6.18	6.4	7.39	8.44	6.61
BFP08	1.02	1.03	1.01	5.06	4.94	5.34	8.44	8.44	5.52
BFP09	4	3.1	3.02	6.06	6.18	6.4	7.39	7.39	6.61
BFP10	5.1	4.13	4.02	4.04	6.18	3.2	6.33	5.28	3.31
BFP11	3.01	4.13	3.02	4.04	4.94	3.2	4.22	4.22	3.31
BFP12	4.02	6.2	5.03	5.06	4.94	3.2	5.28	4.22	3.31
BFP13	1.02	2.07	2.01	3.04	3.71	2.14	3.17	3.17	2.21
BFP14	5.1	4.13	4.02	5.06	4.94	5.34	6.33	5.28	5.52
BFP15	2.04	2.07	2.01	4.04	6.18	4.27	5.28	5.28	4.41
BFP16	6.12	5.16	6.03	5.06	6.18	6.4	5.28	5.28	6.61
BFP17	3.06	3.1	4.02	3.04	2.47	3.2	3.17	2.11	3.31
BFP18	3.06	4.13	3.02	3.04	3.71	3.2	3.17	3.17	3.31
BFP19	4.08	3.1	3.02	5.06	6.18	4.27	6.33	5.28	4.41
BFP20	3.06	4.13	3.02	3.04	2.47	3.2	3.17	2.11	3.31
BFP21	4.05	3.1	3.02	2.02	2.47	2.14	3.17	2.11	2.21
BFP22	4.08	4.13	5.03	4.04	3.71	4.27	5.28	3.17	4.41
BFP23	2.04	2.07	2.01	3.04	2.47	3.2	3.17	2.11	3.31
BFP24	3.06	3.1	3.02	4.04	3.71	6.4	4.22	3.17	6.61
BFP25	2.04	2.07	3.02	4.04	7.41	4.27	5.28	6.33	4.41
BFP26	2.04	4.13	3.02	5.06	3.71	4.27	6.33	5.28	4.41
BFP27	3.06	2.07	2.01	4.04	4.94	3.2	5.28	6.33	3.31
BFP28	1.02	1.03	1.01	3.04	3.71	3.2	3.17	3.17	3.31
BFP29	2.04	2.07	2.01	3.04	2.47	2.14	3.17	2.11	2.21
BFP30	2.04	1.03	2.01	2.02	2.47	3.2	2.11	2.11	3.31
BFP31	3.06	3.1	4.02	2.02	2.47	1.06	2.11	2.11	1.09
BFP32	4.08	3.1	2.01	4.04	3.71	2.14	4.22	3.17	2.21
BFP33	3.06	3.1	2.01	2.02	2.47	2.14	3.17	2.11	2.21
BFP34	4.08	3.1	2.01	2.02	2.47	2.14	3.17	2.11	2.21
BFP35	3.06	4.13	2.01	3.04	1.24	2.14	3.17	2.11	2.21
BFP36	3.06	4.13	3.02	5.06	3.71	5.34	7.39	5.28	5.52
BFP37	2.04	2.07	1.01	3.04	3.71	4.27	4.22	3.17	4.41
BFP38	4.08	3.1	2.01	3.04	2.47	4.27	4.22	3.17	4.41
BFP39	3.06	3.1	3.02	3.04	4.94	2.14	3.17	4.22	2.21
BFP40	1.02	1.03	1.01	4.04	3.71	4.27	5.28	4.22	4.41
BFP41	4.08	4.13	2.01	4.04	2.47	2.14	4.22	4.22	2.21
BFP42	4.08	3.09768	3.01734	4.05	3.71	3.2	4.22	3.17	3.31
BFP43	2.04	3.09768	4.02312	3.03	3.71	4.27	3.17	3.17	4.41
BFP44	6.12	4.13024	5.0289	5.06	4.94	5.34	7.39	6.33	5.52
BFP45	4.08	5.1628	3.01734	4.05	6.18	3.2	5.28	5.28	3.31
BFP46	3.03	2.06512	4.02312	4.05	2.47	4.27	5.28	5.28	4.41
BFP47	5.1	6.19536	5.0289	5.06	7.41	5.34	7.39	6.33	5.52
BFP48	3.06	4.13024	3.01734	4.05	4.94	3.2	4.22	4.22	3.31
BFP49	4.08	5.1628	6.03468	6.07	6.18	6.4	7.39	6.33	6.61
BFP50	3.06	4.13024	3.01734	4.05	4.94	3.2	4.22	4.22	3.31
BFP51	5.1	7.22792	5.0289	6.07	8.65	5.34	7.39	8.44	5.52
BFP52	1.02	1.03256	1.00578	3.03	2.47	1.07	2.11	2.11	1.11
BFP53	4	3.09768	3.01734	5.06	4.94	3.2	4.22	4.22	3.31
BFP54	5.1	4.13024	4.02312	4.05	4.94	4.27	6.33	4.22	4.41
BFP55	3.01	4.13024	3.01734	3.03	4.94	3.2	3.17	4.22	3.31
BFP56	4.02	6.19536	5.0289	6.07	7.41	5.34	7.39	6.33	5.52
BFP57	1.02	2.06512	2.01156	4.05	2.47	3.2	4.22	4.22	3.31
BFP58	5.1	4.13024	4.02312	6.07	4.94	4.27	6.33	5.28	4.41
BFP59	2.04	2.06512	2.01156	3.03	3.71	2.13	5.28	3.17	2.2
BFP60	6.12	5.1628	6.03468	6.07	6.18	6.4	7.39	8.44	6.61
BFP61	3.06	3.09768	4.02312	5.06	3.71	4.27	3.17	3.17	4.41
BFP62	3.06	4.13024	3.01734	3.03	4.94	3.2	3.17	4.22	3.31
BFP63	4.08	3.09768	3.01734	3.03	3.71	3.2	3.17	3.17	3.31
BFP64	3.06	4.13024	3.01734	6.07	4.94	5.34	6.33	5.28	5.52
BFP65	4.05	3.09768	3.01734	6.07	4.94	5.34	6.33	5.28	5.52
BFP66	4.08	4.13024	5.0289	5.06	7.41	6.4	6.33	6.33	6.61
BFP67	2.04	2.06512	2.01156	4.05	3.71	2.13	3.17	3.17	2.2
BFP68	3.06	3.09768	3.01734	3.03	3.71	3.2	3.17	3.17	3.31
BFP69	2.04	2.06512	3.01734	4.05	3.71	4.27	4.22	3.17	4.41
BFP70	2.04	4.13024	3.01734	4.05	4.94	3.2	5.28	4.22	3.31
BFP71	3.06	2.06512	2.01156	3.03	3.71	2.13	3.17	3.17	2.2
BFP72	1.02	1.03256	1.00578	2.02	2.47	1.07	2.11	2.11	2.11
BFP73	2.04	2.06512	2.01156	3.03	2.47	2.13	3.17	2.11	2.2
BFP74	2.04	1.03256	2.01156	4.05	1.24	2.13	4.22	4.22	2.2
BFP75	3.06	3.09768	4.02312	4.05	3.71	4.27	4.22	3.17	4.41
BFP76	4.08	3.09768	2.01156	5.06	3.71	4.27	5.28	5.28	4.41
BFP77	3.06	3.09768	2.01156	3.03	3.71	2.13	3.17	3.17	2.2
BFP78	4.08	3.09768	2.01156	5.06	3.71	4.27	5.28	5.28	4.41
BFP79	3.06	4.13024	2.01156	3.03	4.94	4.27	4.22	4.22	4.41
BFP80	3.06	4.13024	3.01734	3.03	4.94	3.2	3.17	4.22	3.31
BFP81	2.04	2.06512	1.00578	3.03	2.47	3.2	3.17	2.11	3.31
BFP82	4.08	3.09768	2.01156	3.03	3.71	2.13	4.22	3.17	2.2
BFP83	3.06	3.09768	3.01734	4.05	3.71	4.27	5.28	5.28	4.41
BFP84	1.02	1.03256	1.00578	1.01	2.47	2.13	2.11	2.11	2.2
BFP85	4.08	4.13024	2.01156	3.03	4.94	4.27	4.22	3.17	4.41
